# Supplementary material for: The relationship between daytime napping and obesity: a systematic review and meta-analysis
Source: Sci Rep. 2023 Jul 26;13:12124. doi: 10.1038/s41598-023-37883-7 (PMC10372090; doi:10.1038/s41598-023-37883-7)
Supplement: Supplementary file 2 — Supplementary Table 1. [file 41598_2023_37883_MOESM2_ESM.xlsx]

## Sheet: Sheet1
Table 1
Number	Author	Selection	Comparability	Outcome ascertainment	Bias risk (Total scores)	Final quality conclusion
1	Diaozhu Lin	4	2	2	8	Good
2	Kui Peng	4	2	1	7	Good
3	José S. Loredo	3	2	2	7	Good
4	Yue Leng	4	2	2	8	Good
5	Janice F. Bell	3	2	2	7	Good
6	Xueyin Zhao	3	2	3	8	Good
7	Lara Nasreddine	4	1	1	6	Fair
8	Carlos Celis-Morales	3	2	2	7	Good
9	Mengxue 2018	4	2	1	7	Good
10	Megan E. Petrov	3	2	2	7	Good
11	SR Patel	4	2	3	9	Good
12	Nan Wang	4	2	2	8	Good
NA=not available
